# Supplementary material for: Generation of Monoclonal Cultures from Wolbachia-infected Drosophila melanogaster JW18 Cell Line
Source: J Vis Exp. Author manuscript; Available in PMC 2025 Jul 21. (PMC7617923; doi:10.3791/68207)
Supplement: Supplemental Table S1 [file EMS206779-supplement-Supplemental_Table_S1.xlsx]

## Sheet: Wolbachia Schneider
WolbachiarRNA probes from Schneider et al. 2018				Our Wolbachiar RNA probes designed based on Wolbachia wMel 16S rDNA sequence using the Stellaris FISH probe designer (www.biosearchtech.com)
Probe number	Probe (5' → 3')	Probe Position		Probe number	Probe (5' → 3')	Probe Start Position	Match between our designed probe and Schneider et al. 2018 set?
1	gttcattctgagctaggatc	8-28		1	gttcattctgagctaggatc	8	yes
2	ttcgacttgcatgtgttagg	40-60		2	ttcgacttgcatgtgttagg	40	yes
3	ctgccactaagttataccat	82-92		3	ctgccactaagttataccat	82	yes
4	ttcctatacattactcaccc	104-124		4	ttcctatacattactcaccc	104	yes
5	ccgtttccaacaattattcc	139-159		5	ccgtttccaacaattattcc	139	yes
6	agggcgtatacggtattagt	161-181		6	agggcgtatacggtattagt	161	yes
7	tagcaataaatttttccccc	183-203		7	tagcaataaatttttccccc	183	yes
8	tccaccaactagctaatcta	219-239		8	tccaccaactagctaatcta	219	yes
9	tagatcattgccttggtagg	246-266		9	tagatcattgccttggtagg	246	yes
10	tgatcatcctctcagatcag	269-289		10	tgatcatcctctcagatcag	269	yes
11	cgtatctcagttccagtgtg	291-311		11	cgtatctcagttccagtgtg	291	yes
12	ttcgcccattgtccaatatt	342-362		12	ttcgcccattgtccaatatt	342	yes
13	ttcttcactcatgcggcatg	375-395		13	ttcttcactcatgcggcatg	375	yes
14	agagctttacaacccaaagg	397-417		14	agagctttacaacccaaagg	397	yes
15	cgtcattatcttcctcacta	419-439		15	cgtcattatcttcctcacta	419	yes
16	gagttagccaggacttcttc	448-468		16	gagttagccaggacttcttc	448	yes
17	ttacgcccaataattccgaa	508-528		17	ttacgcccaataattccgaa	508	yes
18	aacttactaatccgcctacg	534-554		18	aacttactaatccgcctacg	534	yes
19	aagcaattccaaggttgagc	571-591		19	aagcaattccaaggttgagc	571	yes
20	tctatcctctttcaatctct	607-627		20	tctatcctctttcaatctct	607	yes
21	atttcacctctacactagga	632-652		21	atttcacctctacactagga	632	yes
22	ggtgttcctcctaatattta	655-675		22	ggtgttcctcctaatattta	655	yes
23	gcgtcagatttgaaccagat	691-711		23	gcgtcagatttgaaccagat	691	yes
24	tatctaatcctgtttgctcc	729-759		24	tatctaatcctgtttgctcc	729	yes
25	tttacagcgtggactaccag	751-771		25	tttacagcgtggactaccag	751	yes
26	cttcccatatttaacattca	774-794		26	cttcccatatttaacattca	774	yes
27	atgtttaacgcgttagctgt	810-830		27	atgtttaacgcgttagctgt	810	yes
28	gttttaatcttgcgaccgta	843-863		28	gttttaatcttgcgaccgta	843	yes
29	ttttcgcgttgcatcgaatt	910-930		29	ttttcgcgttgcatcgaatt	910	yes
30	tccatgtcaaggagtggtaa	933-953		30	tccatgtcaaggagtggtaa	933	yes
31	ctatcccttcgaataggtat	957-977		31	ctatcccttcgaataggtat	957	yes
32	tgtgtgaaacccggacgaac	982-1002		32	tgtgtgaaacccggacgaac	982	yes
33	acgacacgagctgacgacag	1014-1034		33	acgacacgagctgacgacag	1014	yes
34	tgcgggacttaacccaacat	1037-1057		34	tgcgggacttaacccaacat	1037	yes
35	aactaaggatgagggttgcg	1062-1082		35	aactaaggatgagggttgcg	1062	yes
36	cttaaagtccccagcattac	1090-1110		36	cttaaagtccccagcattac	1090	yes
37	cttcctccagtttatcactg	1118-1138		37	cttcctccagtttatcactg	1118	yes
38	tgatgacttgacatcatccc	1141-1161		38	tgatgacttgacatcatccc	1141	yes
39	tgtgtagcccactccataag	1166-1186		39	tgtgtagcccactccataag	1166	yes
40	cattgtagccaccattgtag	1190-1210		40	cattgtagccaccattgtag	1190	yes
41	ttaagggattagcttagcct	1225-1245		41	ttaagggattagcttagcct	1225	yes
42	acaatccgaactgagatggc	1247-1267		42	acaatccgaactgagatggc	1247	yes
43	caacttcatgcactcgagtt	1274-1294		43	caacttcatgcactcgagtt	1274	yes
44	gatccacgattactagcgat	1296-1316		44	gatccacgattactagcgat	1296	yes
45	cgagaacgtattcaccgtgg	1322-1342		45	cgagaacgtattcaccgtgg	1322	yes
46	tgacgggcagtgtgtacaag	1345-1365		46	tgacgggcagtgtgtacaag	1345	yes
47	cgttagcttcgagtgaaacc	1378-1398		47	cgttagcttcgagtgaaacc	1378	yes
48	ttaaataactccctccttgc	1406-1426		48	ttaaataactccctccttgc	1406	yes
